# Supplementary material for: An Efficacy- and In Vivo Exposure-Oriented Integrated Study to Investigate the Effective Components of Qishen Granule
Source: Pharmaceuticals (Basel). 2025 Oct 20;18(10):1584. doi: 10.3390/ph18101584 (PMC12567096; doi:10.3390/ph18101584)
Supplement: Supplementary file 1 [file pharmaceuticals-18-01584-s001.zip]

Archive with 1 entries (1 files):
- pharmaceuticals-3864700-supplementary.pdf
